# Supplementary material for: Versatile Strategy for Electrophoretic Deposition of Polyvinylidene Fluoride-Metal Oxide Nanocomposites
Source: Materials (Basel). 2021 Dec 20;14(24):7902. doi: 10.3390/ma14247902 (PMC8707764; doi:10.3390/ma14247902)
Supplement: Supplementary file 1 [file materials-14-07902-s001.zip]

Archive with 1 entries (1 files):
- materials-1474525-supplementary.pdf
